# Supplementary material for: Integrated Transcriptomic and Metabolomic Analyses Reveal Key Responses of Cotton to Salt Stress Post-Germination
Source: Curr Issues Mol Biol. 2025 Nov 15;47(11):951. doi: 10.3390/cimb47110951 (PMC12651791; doi:10.3390/cimb47110951)
Supplement: Supplementary file 1 [file cimb-47-00951-s001.zip › Table S1.xlsx]

## Sheet: Sheet1
Table S1 The primer sequences of genes for qRT-PCR in this study.
Gene name	Gene ID	Primer F (5'-3')	Primer R (5'-3')
OPR	GH_D05G1191	GGAGATTTGAGCTTGGTGCC	TGTTAACAAGCCACGGCCC
OPR	GH_A05G1191	TTAAAGGAAGCAGGGGCGAC	GCCAAGTTTGTAGGGGGTGA
ACX	GH_A10G0856	TTGCTCGATGGGAAAGTGCT	AGCACCAAAGCTGCCTAGAG
ACX	GH_D13G1015	GCAAGAGAGACAGTCGTGCT	AAAGTCCAGGATCACAGGCG
AOC	GH_A08G0400	TCGCTACGAGGCCATTTTCA	AGATCCCATTGATTGACATTGC
AOS	GH_D05G2640	CCGTCCACACGTGCCTATTA	TGGCGTAAGCAAGAGGTGAG
AOS	GH_A05G2616	TCCAACGGTGGAAAACTCACA	CGAACAGCATCTCCCCTTGT
OPCL	GH_D02G1019	AGATGCTGCGGTTATTCCGT	GCAACCTGTCTACCCACGAA
PLA2G	GH_D13G0023	CTTGCCCTCGATGAGTGTGT	TGTGTTGGCAAGACCATGAGA
