# Supplementary material for: Integrated Transcriptomic and Metabolomic Analyses Reveal Key Responses of Cotton to Salt Stress Post-Germination
Source: Curr Issues Mol Biol. 2025 Nov 15;47(11):951. doi: 10.3390/cimb47110951 (PMC12651791; doi:10.3390/cimb47110951)
Supplement: Supplementary file 1 [file cimb-47-00951-s001.zip › Table S2.xlsx]

## Sheet: Sheet1
Table S2 Survival Rate and yeild character of 47 Different Cotton Varieties after Salinity Stress
No.	Name	Survival seedling rate（%）			Average plant height (cm)	Average Yield per Plant (g)
		0.4%( Soil Salinity)	0.6%(Soil Salinity)	0.8%(Soil Salinity)
1	021-205a2	93±2.23	88±1.65	67±2.82	78±1.25	41±2.26
2	021-253a1	87.6±1.34	85.3±2.65	83.5±0.36	79±1.43	43±1.85
3	021-253a3	86±4.68	82±1.36	80±3.71	78±2.20	52±3.22
4	021-311c1	79±1.48	74±1.83	65±1.52	78±1.58	39±4.83
5	021-311c3	78±3.63	73±4.22	61±2.67	78±2.53	42±2.51
6	021-323a3	84.5±2.24	82±1.52	78±0.63	88±3.55	56±1,64
7	021-323a8	88±1.17	83±0.22	80.4±1.96	86±2.17	52±4.36
8	021-367c6	95±1.25	88±6.53	79±3.47	80±1.62	45±2.18
9	021-432d3	89±2.45	91±4.58	83±5.47	81±3.22	41±3.20
10	021-432d7	84±1.32	85±1.54	83±1.87	82±1.74	43±1.36
11	022-187a11	90±2.21	81±2.85	73±1.64	79±4.25	43±2.11
12	022-193h3	80±1.46	76±1.68	63±1.55	76±3.27	38±1.68
13	022-232k3	95±4.36	87±3.44	84±4.47	105±3.13	51±1.57
14	022-248c5	89±1.83	82±3.62	80±1.33	105±0.62	52±2.53
15	022-369g5	88±1.95	89±0.26	82±2.35	81±3.84	46±3.62
16	022-369g7	87±3.44	88±2.72	81±1.56	81±4.38	42±3.55
17	022-353s5	79±1.69	76±1.62	65±2.27	82±1.52	35±1.76
18	022-443a3	93±1.32	90±1.53	82±2.43	81±4.29	53±2.47
19	022-456a2	93±1.85	91±2.45	90±0.72	98±2.23	48±1.25
20	022-456a5	90±1.65	91±2.20	88±1.58	96±0.54	47±2.23
21	022-456a5	91±1.37	90±1.52	89±1.66	98±1.50	53±1.66
22	022-456a8	95±1.21	90±2.86	90±1.68	99±3.54	50±1.43
23	022-456a13	91±1.46	90±1.17	89±2.23	98±1.70	45±2.28
24	022-482s5	82±2.90	78±2.33	72±1.45	78±2.35	40±1.12
25	022-658m5	79±2.35	72±1.45	65±1.33	66±1.72	38±1.64
26	022-773z1	80±1.56	76±2.57	77±4.12	82±2.37	45±1.25
27	022-773z5	79±4.12	80±2.15	75±3.20	81±1.58	55±2.37
28	022-773z6	78±5.22	73±4.66	72±1.87	82±0.74	48±1.10
29	022-845x3	93±1.84	90±1.27	88±2.72	100±1.87	55±3.86
30	022-845x11	91±1.22	88±5.51	85±1.78	99±1.34	50±1.69
31	022-937v2	86±1.18	82±1.66	80±2.42	97±1.43	56±2.56
32	022-937v3	87±1.19	83±0.48	81±1.77	96±2.26	55±1.69
33	022-937v8	85±1.47	85±2.46	81±1.75	98±4.34	60±2.47
34	022-1056m1	100±1.05	97±2.53	95±2.46	111±1.37	62±1.33
35	022-1056m2	99±1.35	95±1.74	93±2.67	115±2.52	58±2.73
36	022-1056m3	100±0.16	99±1.87	94±1.35	113±1.65	57±3.45
37	022-1056m4	100±0.07	98±2.56	95±1.88	110±4.29	58±1.44
38	ST022-1056m5	100±0.00	99.7±1.23	99.2±1.42	112±1.27	63.5±2.25
39	022-11136k3	88±1.57	80±5.25	73±1.56	103±0.22	48±6.33
40	022-11136k4	89±2.28	78±1.67	70±3.85	105±1.27	50±2.26
41	022-11136k5	88±4.42	80±2.45	71±1.53	104±3.19	53±3.28
42	022-11136k6	87±2.25	78±1.93	72±2.77	102±1.49	56±1.42
43	022-11136k7	84±2.31	80±3.65	71±1.58	103±2.83	52±4.68
44	ZM113	78±1.52	75±1.32	62±1.47	72±1.83	52±1.66
45	ZM12	85±1.73	84±1.62	75±1.72	78±1.65	43±2.35
46	ZM17	94±4.82	78±3.71	69±1.46	82±2.47	46±1.97
47	ZM24	86±1.82	81±2.65	73±2.58	91±0.26	48±2.13
