# Supplementary material for: Integrated Transcriptomic and Metabolomic Analyses Reveal Key Responses of Cotton to Salt Stress Post-Germination
Source: Curr Issues Mol Biol. 2025 Nov 15;47(11):951. doi: 10.3390/cimb47110951 (PMC12651791; doi:10.3390/cimb47110951)
Supplement: Supplementary file 1 [file cimb-47-00951-s001.zip › Table S3.xlsx]

## Sheet: Sheet1
	Table S3 The detail information of KEGG analysis based on DEMs.
First Category	Second Category	Pathway Description	Pathway_ID	Enrich Factor	DA Score	Ratio_in_study	Ratio_in_pop	P_value	P_adjust
Metabolism	Nucleotide metabolism	Pyrimidine metabolism	map00240	0.015625	-0.1	1/95	64/5003	0.7091	0.7959
Metabolism	Amino acid metabolism	Arginine and proline metabolism	map00330	0.0144928	-0.1	1/95	69/5003	0.736	0.7938
Metabolism	Carbohydrate metabolism	Ascorbate and aldarate metabolism	map00053	0.0175439	-0.1111	1/95	57/5003	0.6668	0.7972
Metabolism	Biosynthesis of other secondary metabolites	Glucosinolate biosynthesis	map00966	0.012987	-0.1111	1/95	77/5003	0.7741	0.7884
Metabolism	Amino acid metabolism	Valine, leucine and isoleucine biosynthesis	map00290	0.0434783	-0.125	1/95	23/5003	0.3572	0.6549
Metabolism	Metabolism of other amino acids	beta-Alanine metabolism	map00410	0.03125	-0.125	1/95	32/5003	0.4596	0.7021
Metabolism	Biosynthesis of other secondary metabolites	Flavonoid biosynthesis	map00941	0.0135135	-0.125	1/95	74/5003	0.7605	0.7892
Metabolism	Carbohydrate metabolism	Pentose and glucuronate interconversions	map00040	0.0172414	-0.2	1/95	58/5003	0.6732	0.7878
Metabolism	Lipid metabolism	Sphingolipid metabolism	map00600	0.0285714	-0.2	1/95	35/5003	0.49	0.691
Metabolism	Energy metabolism	Sulfur metabolism	map00920	0.030303	-0.25	1/95	33/5003	0.4699	0.6801
Metabolism	Lipid metabolism	Glycerolipid metabolism	map00561	0.0263158	-0.3333	1/95	38/5003	0.5187	0.6958
Metabolism	Lipid metabolism	Glycerophospholipid metabolism	map00564	0.0178571	-0.3333	1/95	56/5003	0.6603	0.807
Metabolism	Energy metabolism	Carbon fixation in photosynthetic organisms	map00710	0.0434783	-0.3333	1/95	23/5003	0.3572	0.6549
Metabolism	Metabolism of cofactors and vitamins	Vitamin B6 metabolism	map00750	0.0344828	-0.3333	1/95	29/5003	0.4274	0.7123
Metabolism	Energy metabolism	Nitrogen metabolism	map00910	0.0526316	-0.5	1/95	19/5003	0.3057	0.6228
Metabolism	Biosynthesis of other secondary metabolites	Isoflavonoid biosynthesis	map00943	0.015625	-0.5	1/95	64/5003	0.7091	0.7959
Metabolism	Amino acid metabolism	Tryptophan metabolism	map00380	0.0120482	0.05882	1/95	83/5003	0.799	0.799
Metabolism	Metabolism of cofactors and vitamins	Biotin metabolism	map00780	0.0344828	0.125	1/95	29/5003	0.4274	0.7123
Metabolism	Biosynthesis of other secondary metabolites	Phenylpropanoid biosynthesis	map00940	0.0172414	0.125	1/95	58/5003	0.6732	0.7878
Metabolism	Biosynthesis of other secondary metabolites	Tropane, piperidine and pyridine alkaloid biosynthesis	map00960	0.0138889	0.125	1/95	72/5003	0.751	0.7943
Metabolism	Carbohydrate metabolism	C5-Branched dibasic acid metabolism	map00660	0.0285714	0.1429	1/95	35/5003	0.49	0.691
Metabolism	Metabolism of other amino acids	Glutathione metabolism	map00480	0.0263158	0.2	1/95	38/5003	0.5187	0.6958
Metabolism	Carbohydrate metabolism	Pyruvate metabolism	map00620	0.03125	0.2	1/95	32/5003	0.4596	0.7021
Metabolism	Metabolism of cofactors and vitamins	Thiamine metabolism	map00730	0.0322581	0.3333	1/95	31/5003	0.4491	0.7057
Metabolism	Carbohydrate metabolism	Propanoate metabolism	map00640	0.0243902	0.5	1/95	41/5003	0.5458	0.6822
Metabolism	Carbohydrate metabolism	Glyoxylate and dicarboxylate metabolism	map00630	0.03125	-0.2	2/95	64/5003	0.3441	0.6526
Metabolism	Metabolism of cofactors and vitamins	Pantothenate and CoA biosynthesis	map00770	0.0666667	-0.25	2/95	30/5003	0.1102	0.3031
Metabolism	Carbohydrate metabolism	Galactose metabolism	map00052	0.0434783	-0.2857	2/95	46/5003	0.2171	0.4777
Metabolism	Amino acid metabolism	Histidine metabolism	map00340	0.0425532	-0.2857	2/95	47/5003	0.2241	0.4742
Metabolism	Lipid metabolism	Biosynthesis of unsaturated fatty acids	map01040	0.027027	-0.3333	2/95	74/5003	0.4123	0.7086
Metabolism	Amino acid metabolism	Lysine biosynthesis	map00300	0.0571429	0	2/95	35/5003	0.142	0.372
Metabolism	Metabolism of cofactors and vitamins	Folate biosynthesis	map00790	0.0517241	-0.3	3/95	58/5003	0.09702	0.2809
Metabolism	Amino acid metabolism	Arginine biosynthesis	map00220	0.130435	-0.3333	3/95	23/5003	0.008919	0.04906
Metabolism	Metabolism of other amino acids	Cyanoamino acid metabolism	map00460	0.0666667	-0.3333	3/95	45/5003	0.05305	0.1824
Metabolism	Biosynthesis of other secondary metabolites	Monobactam biosynthesis	map00261	0.0769231	-0.5	3/95	39/5003	0.03704	0.1698
Metabolism	Amino acid metabolism	Lysine degradation	map00310	0.0535714	0.06667	3/95	56/5003	0.0895	0.2735
Metabolism	Metabolism of cofactors and vitamins	Nicotinate and nicotinamide metabolism	map00760	0.0545455	0.09091	3/95	55/5003	0.08584	0.2777
Metabolism	Metabolism of terpenoids and polyketides	Zeatin biosynthesis	map00908	0.0769231	0.1429	3/95	39/5003	0.03704	0.1698
Metabolism	Metabolism of cofactors and vitamins	Porphyrin metabolism	map00860	0.0201342	0.1667	3/95	149/5003	0.5423	0.6937
Metabolism	Amino acid metabolism	Alanine, aspartate and glutamate metabolism	map00250	0.142857	-0.1538	4/95	28/5003	0.001761	0.01384
Metabolism	Biosynthesis of other secondary metabolites	Biosynthesis of various plant secondary metabolites	map00999	0.0268456	-0.2222	4/95	149/5003	0.3135	0.6159
Metabolism	Metabolism of terpenoids and polyketides	Diterpenoid biosynthesis	map00904	0.0322581	-0.25	4/95	124/5003	0.2088	0.4785
Metabolism	Lipid metabolism	Cutin, suberine and wax biosynthesis	map00073	0.148148	-0.6667	4/95	27/5003	0.001532	0.01404
Metabolism	Global and overview maps	Nucleotide metabolism	map01232	0.0689655	0	4/95	58/5003	0.02371	0.1185
Metabolism	Amino acid metabolism	Cysteine and methionine metabolism	map00270	0.0746269	-0.4545	5/95	67/5003	0.00848	0.05182
Metabolism	Nucleotide metabolism	Purine metabolism	map00230	0.049505	0.0625	5/95	101/5003	0.04216	0.1656
Metabolism	Metabolism of other amino acids	D-Amino acid metabolism	map00470	0.0869565	-0.25	6/95	69/5003	0.00183	0.01258
Metabolism	Amino acid metabolism	Glycine, serine and threonine metabolism	map00260	0.125	-0.3636	6/95	48/5003	0.000258	0.003547
Metabolism	Global and overview maps	Biosynthesis of cofactors	map01240	0.0273556	-0.02326	9/95	329/5003	0.1706	0.4265
Metabolism	Lipid metabolism	Arachidonic acid metabolism	map00590	0.139241	-0.5385	11/95	79/5003	2.008e-07	3.682e-06
Metabolism	Lipid metabolism	Linoleic acid metabolism	map00591	0.392857	-0.6667	11/95	28/5003	1.057e-12	5.813e-11
Metabolism	Lipid metabolism	alpha-Linolenic acid metabolism	map00592	0.272727	-0.7143	12/95	44/5003	1.386e-11	3.811e-10
