# Supplementary material for: Integrated Transcriptomic and Metabolomic Analyses Reveal Key Responses of Cotton to Salt Stress Post-Germination
Source: Curr Issues Mol Biol. 2025 Nov 15;47(11):951. doi: 10.3390/cimb47110951 (PMC12651791; doi:10.3390/cimb47110951)
Supplement: Supplementary file 1 [file cimb-47-00951-s001.zip › Table S4.xlsx]

## Sheet: Sheet1
Table S4 The detail information of GO analysis.
Number	GO ID	Term type	Ratio_in_study	Ratio_in_pop	pvalue	padjust	Description
74	GO:0009408	BP	74/ 4801	204/ 67349	4.26355e-33	5.60515e-30	response to heat
103	GO:0009266	BP	103/ 4801	388/ 67349	5.07635e-32	4.00422e-29	response to temperature stimulus
186	GO:0009628	BP	186/ 4801	1135/ 67349	1.7837e-26	6.39537e-24	response to abiotic stimulus
127	GO:1901700	BP	127/ 4801	639/ 67349	5.03466e-26	1.65473e-23	response to oxygen-containing compound
82	GO:0010035	BP	82/ 4801	346/ 67349	2.59703e-22	6.82847e-20	response to inorganic substance
41	GO:0042542	BP	41/ 4801	101/ 67349	3.72703e-21	8.92804e-19	response to hydrogen peroxide
100	GO:0006979	BP	100/ 4801	498/ 67349	3.84829e-21	8.92804e-19	response to oxidative stress
39	GO:0051259	BP	39/ 4801	98/ 67349	7.9051e-20	1.64093e-17	protein complex oligomerization
44	GO:0000302	BP	44/ 4801	129/ 67349	4.30578e-19	8.08667e-17	response to reactive oxygen species
150	GO:0010033	BP	150/ 4801	1026/ 67349	6.95732e-17	1.05537e-14	response to organic substance
55	GO:0009651	BP	55/ 4801	234/ 67349	2.63322e-15	3.35014e-13	response to salt stress
557	GO:0050896	BP	557/ 4801	5684/ 67349	5.81946e-15	7.17249e-13	response to stimulus
59	GO:0006970	BP	59/ 4801	271/ 67349	1.04119e-14	1.24438e-12	response to osmotic stress
18	GO:0019915	BP	18/ 4801	30/ 67349	8.23056e-14	9.54745e-12	lipid storage
74	GO:0019748	BP	74/ 4801	406/ 67349	9.30574e-14	1.04862e-11	secondary metabolic process
169	GO:0042221	BP	169/ 4801	1316/ 67349	1.50863e-13	1.65279e-11	response to chemical
422	GO:0006950	BP	422/ 4801	4190/ 67349	3.43725e-13	3.66392e-11	response to stress
180	GO:0044248	BP	180/ 4801	1456/ 67349	7.29811e-13	7.57467e-11	cellular catabolic process
46	GO:0009063	BP	46/ 4801	210/ 67349	6.69195e-12	6.13792e-10	amino acid catabolic process
44	GO:1901606	BP	44/ 4801	198/ 67349	1.13866e-11	1.02065e-09	alpha-amino acid catabolic process
17	GO:0120254	BP	17/ 4801	33/ 67349	1.18771e-11	1.04096e-09	olefinic compound metabolic process
36	GO:0098754	BP	36/ 4801	142/ 67349	1.51046e-11	1.29505e-09	detoxification
64	GO:0016054	BP	64/ 4801	361/ 67349	1.69111e-11	1.38953e-09	organic acid catabolic process
64	GO:0046395	BP	64/ 4801	361/ 67349	1.69111e-11	1.38953e-09	carboxylic acid catabolic process
29	GO:0009404	BP	29/ 4801	97/ 67349	1.79585e-11	1.44548e-09	toxin metabolic process
55	GO:0044036	BP	55/ 4801	291/ 67349	3.07185e-11	2.32988e-09	cell wall macromolecule metabolic process
29	GO:0010411	BP	29/ 4801	100/ 67349	4.11136e-11	3.05948e-09	xyloglucan metabolic process
27	GO:0009407	BP	27/ 4801	91/ 67349	1.06927e-10	7.66761e-09	toxin catabolic process
74	GO:0044282	BP	74/ 4801	475/ 67349	2.58851e-10	1.82305e-08	small molecule catabolic process
147	GO:0016567	BP	147/ 4801	1217/ 67349	4.51228e-10	3.12218e-08	protein ubiquitination
40	GO:0015979	BP	40/ 4801	192/ 67349	7.40105e-10	5.03271e-08	photosynthesis
19	GO:0009768	BP	19/ 4801	52/ 67349	1.19486e-09	7.85419e-08	photosynthesis, light harvesting in photosystem I
47	GO:0033993	BP	47/ 4801	256/ 67349	2.14299e-09	1.38557e-07	response to lipid
20	GO:0009765	BP	20/ 4801	60/ 67349	2.8447e-09	1.80959e-07	photosynthesis, light harvesting
33	GO:0006749	BP	33/ 4801	147/ 67349	3.04852e-09	1.90847e-07	glutathione metabolic process
48	GO:0042546	BP	48/ 4801	273/ 67349	7.90466e-09	4.7963e-07	cell wall biogenesis
148	GO:0032446	BP	148/ 4801	1300/ 67349	2.29601e-08	1.33168e-06	protein modification by small protein conjugation
148	GO:0043687	BP	148/ 4801	1302/ 67349	2.37352e-08	1.33731e-06	post-translational protein modification
148	GO:0070647	BP	148/ 4801	1302/ 67349	2.37352e-08	1.33731e-06	protein modification by small protein conjugation or removal
82	GO:0016051	BP	82/ 4801	602/ 67349	2.52938e-08	1.40505e-06	carbohydrate biosynthetic process
44	GO:0010383	BP	44/ 4801	249/ 67349	3.21616e-08	1.73761e-06	cell wall polysaccharide metabolic process
32	GO:0097305	BP	32/ 4801	154/ 67349	3.7532e-08	1.97368e-06	response to alcohol
32	GO:0009737	BP	32/ 4801	154/ 67349	3.7532e-08	1.97368e-06	response to abscisic acid
14	GO:0009065	BP	14/ 4801	35/ 67349	4.73965e-08	2.42769e-06	glutamine family amino acid catabolic process
158	GO:0036211	BP	158/ 4801	1435/ 67349	6.0314e-08	3.04972e-06	protein modification process
9	GO:0009803	BP	9/ 4801	14/ 67349	6.7908e-08	3.34786e-06	cinnamic acid metabolic process
9	GO:0009800	BP	9/ 4801	14/ 67349	6.7908e-08	3.34786e-06	cinnamic acid biosynthetic process
7	GO:0010344	BP	7/ 4801	8/ 67349	6.98871e-08	3.4029e-06	seed oilbody biogenesis
24	GO:0009312	BP	24/ 4801	98/ 67349	7.14397e-08	3.43608e-06	oligosaccharide biosynthetic process
44	GO:0042744	BP	44/ 4801	259/ 67349	7.82998e-08	3.72065e-06	hydrogen peroxide catabolic process
31	GO:0009415	BP	31/ 4801	152/ 67349	9.51129e-08	4.31178e-06	response to water
31	GO:0009414	BP	31/ 4801	152/ 67349	9.51129e-08	4.31178e-06	response to water deprivation
44	GO:0042743	BP	44/ 4801	262/ 67349	1.07313e-07	4.76446e-06	hydrogen peroxide metabolic process
22	GO:0046351	BP	22/ 4801	86/ 67349	1.07514e-07	4.76446e-06	disaccharide biosynthetic process
20	GO:0009074	BP	20/ 4801	73/ 67349	1.18272e-07	5.18293e-06	aromatic amino acid family catabolic process
31	GO:0001101	BP	31/ 4801	155/ 67349	1.51148e-07	6.55087e-06	response to acid chemical
72	GO:0006457	BP	72/ 4801	532/ 67349	1.76184e-07	7.39224e-06	protein folding
35	GO:1902074	BP	35/ 4801	190/ 67349	2.07547e-07	8.61648e-06	response to salt
39	GO:0010410	BP	39/ 4801	221/ 67349	2.19361e-07	8.91918e-06	hemicellulose metabolic process
35	GO:0044550	BP	35/ 4801	191/ 67349	2.36798e-07	9.52993e-06	secondary metabolite biosynthetic process
17	GO:0034605	BP	17/ 4801	57/ 67349	2.7135e-07	1.08102e-05	cellular response to heat
65	GO:0044042	BP	65/ 4801	469/ 67349	3.07402e-07	1.20893e-05	glucan metabolic process
35	GO:0009311	BP	35/ 4801	198/ 67349	5.77327e-07	2.21066e-05	oligosaccharide metabolic process
81	GO:1901605	BP	81/ 4801	640/ 67349	5.98778e-07	2.27075e-05	alpha-amino acid metabolic process
45	GO:0072593	BP	45/ 4801	286/ 67349	6.71944e-07	2.52395e-05	reactive oxygen species metabolic process
216	GO:0043436	BP	216/ 4801	2174/ 67349	8.3073e-07	3.09094e-05	oxoacid metabolic process
257	GO:0005975	BP	257/ 4801	2667/ 67349	8.44941e-07	3.11444e-05	carbohydrate metabolic process
7	GO:0050826	BP	7/ 4801	10/ 67349	9.21968e-07	3.36689e-05	response to freezing
54	GO:0072330	BP	54/ 4801	376/ 67349	9.44424e-07	3.41725e-05	monocarboxylic acid biosynthetic process
10	GO:0019253	BP	10/ 4801	22/ 67349	9.76263e-07	3.43784e-05	reductive pentose-phosphate cycle
10	GO:0120255	BP	10/ 4801	22/ 67349	9.76263e-07	3.43784e-05	olefinic compound biosynthetic process
10	GO:0019685	BP	10/ 4801	22/ 67349	9.76263e-07	3.43784e-05	photosynthesis, dark reaction
216	GO:0006082	BP	216/ 4801	2178/ 67349	1.04571e-06	3.63481e-05	organic acid metabolic process
211	GO:0019752	BP	211/ 4801	2123/ 67349	1.18754e-06	4.03763e-05	carboxylic acid metabolic process
9	GO:0006538	BP	9/ 4801	18/ 67349	1.26716e-06	4.27151e-05	glutamate catabolic process
423	GO:0016310	BP	423/ 4801	4741/ 67349	1.33298e-06	4.45531e-05	phosphorylation
10	GO:0080142	BP	10/ 4801	23/ 67349	1.61631e-06	5.27454e-05	regulation of salicylic acid biosynthetic process
31	GO:0005984	BP	31/ 4801	172/ 67349	1.6182e-06	5.27454e-05	disaccharide metabolic process
34	GO:0009409	BP	34/ 4801	196/ 67349	1.79072e-06	5.78902e-05	response to cold
11	GO:0005986	BP	11/ 4801	29/ 67349	2.46958e-06	7.73017e-05	sucrose biosynthetic process
9	GO:0009626	BP	9/ 4801	20/ 67349	3.83823e-06	0.000116446	plant-type hypersensitive response
9	GO:0051702	BP	9/ 4801	20/ 67349	3.83823e-06	0.000116446	biological process involved in interaction with symbiont
9	GO:0034050	BP	9/ 4801	20/ 67349	3.83823e-06	0.000116446	programmed cell death induced by symbiont
313	GO:0009056	BP	313/ 4801	3415/ 67349	4.63284e-06	0.000138424	catabolic process
11	GO:0030388	BP	11/ 4801	31/ 67349	5.28849e-06	0.000156826	fructose 1,6-bisphosphate metabolic process
33	GO:0006865	BP	33/ 4801	200/ 67349	5.99386e-06	0.000176416	amino acid transport
33	GO:0009873	BP	33/ 4801	202/ 67349	7.308e-06	0.000211932	ethylene-activated signaling pathway
96	GO:0032787	BP	96/ 4801	849/ 67349	8.44702e-06	0.000241413	monocarboxylic acid metabolic process
9	GO:0043649	BP	9/ 4801	22/ 67349	9.96891e-06	0.000276883	dicarboxylic acid catabolic process
9	GO:0010200	BP	9/ 4801	22/ 67349	9.96891e-06	0.000276883	response to chitin
11	GO:1902222	BP	11/ 4801	33/ 67349	1.05787e-05	0.000289738	erythrose 4-phosphate/phosphoenolpyruvate family amino acid catabolic process
11	GO:0006559	BP	11/ 4801	33/ 67349	1.05787e-05	0.000289738	L-phenylalanine catabolic process
7	GO:0045337	BP	7/ 4801	13/ 67349	1.08799e-05	0.000295933	farnesyl diphosphate biosynthetic process
8	GO:0045338	BP	8/ 4801	18/ 67349	1.51355e-05	0.000387626	farnesyl diphosphate metabolic process
8	GO:0015804	BP	8/ 4801	18/ 67349	1.51355e-05	0.000387626	neutral amino acid transport
9	GO:0009809	BP	9/ 4801	23/ 67349	1.53384e-05	0.000390289	lignin biosynthetic process
13	GO:0006002	BP	13/ 4801	47/ 67349	1.69291e-05	0.000428002	fructose 6-phosphate metabolic process
28	GO:0009699	BP	28/ 4801	162/ 67349	1.76255e-05	0.000439969	phenylpropanoid biosynthetic process
16	GO:0009611	BP	16/ 4801	68/ 67349	1.78984e-05	0.00044397	response to wounding
10	GO:0010337	BP	10/ 4801	29/ 67349	1.90199e-05	0.00046593	regulation of salicylic acid metabolic process
210	GO:0006629	BP	210/ 4801	2204/ 67349	2.03816e-05	0.000496205	lipid metabolic process
41	GO:0015849	BP	41/ 4801	284/ 67349	2.19804e-05	0.000519106	organic acid transport
41	GO:0046942	BP	41/ 4801	284/ 67349	2.19804e-05	0.000519106	carboxylic acid transport
39	GO:0009698	BP	39/ 4801	268/ 67349	2.22891e-05	0.000523264	phenylpropanoid metabolic process
4	GO:0019379	BP	4/ 4801	4/ 67349	2.57928e-05	0.000577993	sulfate assimilation, phosphoadenylyl sulfate reduction by phosphoadenylyl-sulfate reductase (thioredoxin)
4	GO:0046475	BP	4/ 4801	4/ 67349	2.57928e-05	0.000577993	glycerophospholipid catabolic process
4	GO:0048442	BP	4/ 4801	4/ 67349	2.57928e-05	0.000577993	sepal development
4	GO:0019419	BP	4/ 4801	4/ 67349	2.57928e-05	0.000577993	sulfate reduction
75	GO:0006091	BP	75/ 4801	645/ 67349	4.01154e-05	0.000864564	generation of precursor metabolites and energy
25	GO:0031347	BP	25/ 4801	145/ 67349	5.60411e-05	0.00118831	regulation of defense response
7	GO:0006546	BP	7/ 4801	16/ 67349	5.98951e-05	0.00126324	glycine catabolic process
127	GO:0044283	BP	127/ 4801	1248/ 67349	6.04212e-05	0.00126756	small molecule biosynthetic process
14	GO:0012501	BP	14/ 4801	60/ 67349	6.50046e-05	0.00134229	programmed cell death
513	GO:0006793	BP	513/ 4801	6103/ 67349	7.25015e-05	0.00148159	phosphorus metabolic process
502	GO:0006796	BP	502/ 4801	5962/ 67349	7.5814e-05	0.00153339	phosphate-containing compound metabolic process
11	GO:0009071	BP	11/ 4801	40/ 67349	7.93327e-05	0.00157738	serine family amino acid catabolic process
29	GO:0009064	BP	29/ 4801	187/ 67349	7.95747e-05	0.00157738	glutamine family amino acid metabolic process
101	GO:0016053	BP	101/ 4801	957/ 67349	8.33334e-05	0.00163295	organic acid biosynthetic process
101	GO:0046394	BP	101/ 4801	957/ 67349	8.33334e-05	0.00163295	carboxylic acid biosynthetic process
12	GO:0006558	BP	12/ 4801	47/ 67349	8.40487e-05	0.00163295	L-phenylalanine metabolic process
12	GO:1902221	BP	12/ 4801	47/ 67349	8.40487e-05	0.00163295	erythrose 4-phosphate/phosphoenolpyruvate family amino acid metabolic process
5	GO:0048825	BP	5/ 4801	8/ 67349	8.56617e-05	0.00165613	cotyledon development
79	GO:0045229	BP	79/ 4801	707/ 67349	8.90186e-05	0.00169608	external encapsulating structure organization
10	GO:0071712	BP	10/ 4801	34/ 67349	8.9534e-05	0.0016977	ER-associated misfolded protein catabolic process
14	GO:0008219	BP	14/ 4801	62/ 67349	9.52249e-05	0.00179697	cell death
53	GO:0009416	BP	53/ 4801	429/ 67349	9.87337e-05	0.00185431	response to light stimulus
11	GO:0010565	BP	11/ 4801	41/ 67349	0.000101463	0.00189654	regulation of cellular ketone metabolic process
15	GO:0042537	BP	15/ 4801	70/ 67349	0.000102656	0.00190979	benzene-containing compound metabolic process
10	GO:0044403	BP	10/ 4801	35/ 67349	0.000117363	0.00216299	biological process involved in symbiotic interaction
39	GO:0006721	BP	39/ 4801	288/ 67349	0.000121358	0.0022108	terpenoid metabolic process
15	GO:0006022	BP	15/ 4801	71/ 67349	0.000121639	0.0022108	aminoglycan metabolic process
8	GO:0019953	BP	8/ 4801	23/ 67349	0.000122757	0.0022209	sexual reproduction
13	GO:2000022	BP	13/ 4801	56/ 67349	0.000124216	0.00223703	regulation of jasmonic acid mediated signaling pathway
11	GO:0006536	BP	11/ 4801	42/ 67349	0.000128649	0.00230632	glutamate metabolic process
7	GO:0009687	BP	7/ 4801	18/ 67349	0.000146709	0.00259471	abscisic acid metabolic process
7	GO:0043288	BP	7/ 4801	18/ 67349	0.000146709	0.00259471	apocarotenoid metabolic process
7	GO:1902644	BP	7/ 4801	18/ 67349	0.000146709	0.00259471	tertiary alcohol metabolic process
23	GO:0030244	BP	23/ 4801	138/ 67349	0.000154451	0.00271944	cellulose biosynthetic process
12	GO:2000031	BP	12/ 4801	50/ 67349	0.000159863	0.00280222	regulation of salicylic acid mediated signaling pathway
83	GO:0071554	BP	83/ 4801	763/ 67349	0.000162408	0.00283424	cell wall organization or biogenesis
8	GO:0006000	BP	8/ 4801	24/ 67349	0.000172643	0.00298643	fructose metabolic process
8	GO:0009773	BP	8/ 4801	24/ 67349	0.000172643	0.00298643	photosynthetic electron transport in photosystem I
5	GO:1902767	BP	5/ 4801	9/ 67349	0.000181362	0.00309697	isoprenoid biosynthetic process via mevalonate
5	GO:0010142	BP	5/ 4801	9/ 67349	0.000181362	0.00309697	farnesyl diphosphate biosynthetic process, mevalonate pathway
13	GO:0062012	BP	13/ 4801	58/ 67349	0.000181389	0.00309697	regulation of small molecule metabolic process
97	GO:1901565	BP	97/ 4801	929/ 67349	0.000185031	0.00314552	organonitrogen compound catabolic process
14	GO:0009739	BP	14/ 4801	67/ 67349	0.000228873	0.00384117	response to gibberellin
29	GO:0030243	BP	29/ 4801	198/ 67349	0.000236764	0.00395677	cellulose metabolic process
6	GO:0010230	BP	6/ 4801	14/ 67349	0.00023801	0.0039608	alternative respiration
53	GO:0009314	BP	53/ 4801	445/ 67349	0.000276475	0.00452456	response to radiation
21	GO:0051235	BP	21/ 4801	124/ 67349	0.000284617	0.00461947	maintenance of location
18	GO:0005985	BP	18/ 4801	102/ 67349	0.000302555	0.00487053	sucrose metabolic process
67	GO:0009725	BP	67/ 4801	604/ 67349	0.000332849	0.00532857	response to hormone
109	GO:0006520	BP	109/ 4801	1082/ 67349	0.000335062	0.00532857	amino acid metabolic process
5	GO:0046503	BP	5/ 4801	10/ 67349	0.000341355	0.00540685	glycerolipid catabolic process
4	GO:0048480	BP	4/ 4801	6/ 67349	0.000344107	0.00542863	stigma development
25	GO:0009072	BP	25/ 4801	165/ 67349	0.000354826	0.00555331	aromatic amino acid metabolic process
56	GO:0044085	BP	56/ 4801	484/ 67349	0.000361562	0.00562151	cellular component biogenesis
3	GO:0010225	BP	3/ 4801	3/ 67349	0.000362034	0.00562151	response to UV-C
9	GO:0050821	BP	9/ 4801	33/ 67349	0.000376979	0.00583061	protein stabilization
278	GO:1901575	BP	278/ 4801	3184/ 67349	0.000470765	0.00721994	organic substance catabolic process
43	GO:0000160	BP	43/ 4801	346/ 67349	0.00047178	0.00721994	phosphorelay signal transduction system
67	GO:0009719	BP	67/ 4801	610/ 67349	0.000472298	0.00721994	response to endogenous stimulus
41	GO:0006633	BP	41/ 4801	326/ 67349	0.000474896	0.00723161	fatty acid biosynthetic process
21	GO:0006006	BP	21/ 4801	132/ 67349	0.000494003	0.00746494	glucose metabolic process
14	GO:0046364	BP	14/ 4801	72/ 67349	0.000499532	0.00751967	monosaccharide biosynthetic process
37	GO:0071669	BP	37/ 4801	289/ 67349	0.000525088	0.00787433	plant-type cell wall organization or biogenesis
133	GO:0006351	BP	133/ 4801	1386/ 67349	0.000587259	0.00864235	DNA-templated transcription
7	GO:0098869	BP	7/ 4801	22/ 67349	0.000610123	0.00891231	cellular oxidant detoxification
57	GO:0006631	BP	57/ 4801	505/ 67349	0.000655305	0.00953699	fatty acid metabolic process
13	GO:0005991	BP	13/ 4801	66/ 67349	0.000688686	0.00998594	trehalose metabolic process
21	GO:0003333	BP	21/ 4801	136/ 67349	0.000697593	0.0100415	amino acid transmembrane transport
24	GO:1903825	BP	24/ 4801	164/ 67349	0.000700155	0.0100415	organic acid transmembrane transport
24	GO:1905039	BP	24/ 4801	164/ 67349	0.000700155	0.0100415	carboxylic acid transmembrane transport
8	GO:0000003	BP	8/ 4801	29/ 67349	0.000730716	0.0104041	reproduction
8	GO:0009631	BP	8/ 4801	29/ 67349	0.000730716	0.0104041	cold acclimation
11	GO:1901072	BP	11/ 4801	51/ 67349	0.000789828	0.0109301	glucosamine-containing compound catabolic process
11	GO:0046348	BP	11/ 4801	51/ 67349	0.000789828	0.0109301	amino sugar catabolic process
11	GO:0006032	BP	11/ 4801	51/ 67349	0.000789828	0.0109301	chitin catabolic process
11	GO:0006026	BP	11/ 4801	51/ 67349	0.000789828	0.0109301	aminoglycan catabolic process
11	GO:0006030	BP	11/ 4801	51/ 67349	0.000789828	0.0109301	chitin metabolic process
12	GO:0006955	BP	12/ 4801	59/ 67349	0.000810572	0.011178	immune response
41	GO:0015711	BP	41/ 4801	338/ 67349	0.000913617	0.0123825	organic anion transport
9	GO:0006833	BP	9/ 4801	37/ 67349	0.000938191	0.0126288	water transport
9	GO:0042044	BP	9/ 4801	37/ 67349	0.000938191	0.0126288	fluid transport
22	GO:0010243	BP	22/ 4801	147/ 67349	0.000992845	0.013319	response to organonitrogen compound
20	GO:0009617	BP	20/ 4801	131/ 67349	0.0010657	0.0141997	response to bacterium
68	GO:0071555	BP	68/ 4801	637/ 67349	0.00108735	0.0144394	cell wall organization
12	GO:0009833	BP	12/ 4801	61/ 67349	0.00110488	0.0146229	plant-type primary cell wall biogenesis
18	GO:0042742	BP	18/ 4801	111/ 67349	0.00113216	0.0149339	defense response to bacterium
14	GO:0016998	BP	14/ 4801	78/ 67349	0.00114509	0.0150541	cell wall macromolecule catabolic process
27	GO:0008202	BP	27/ 4801	198/ 67349	0.00121771	0.0159556	steroid metabolic process
13	GO:0014070	BP	13/ 4801	71/ 67349	0.0014028	0.0181591	response to organic cyclic compound
9	GO:0031647	BP	9/ 4801	39/ 67349	0.00140429	0.0181591	regulation of protein stability
7	GO:0021700	BP	7/ 4801	25/ 67349	0.00142309	0.018241	developmental maturation
4	GO:0000947	BP	4/ 4801	8/ 67349	0.00142912	0.018241	amino acid catabolic process to alcohol via Ehrlich pathway
4	GO:0000955	BP	4/ 4801	8/ 67349	0.00142912	0.018241	amino acid catabolic process via Ehrlich pathway
4	GO:0000949	BP	4/ 4801	8/ 67349	0.00142912	0.018241	aromatic amino acid family catabolic process to alcohol via Ehrlich pathway
22	GO:0016125	BP	22/ 4801	153/ 67349	0.00145743	0.0185422	sterol metabolic process
12	GO:1901071	BP	12/ 4801	63/ 67349	0.00148273	0.0188034	glucosamine-containing compound metabolic process
27	GO:0080134	BP	27/ 4801	203/ 67349	0.00155512	0.0195955	regulation of response to stress
300	GO:0044281	BP	300/ 4801	3533/ 67349	0.00158033	0.0198498	small molecule metabolic process
13	GO:0002376	BP	13/ 4801	72/ 67349	0.00160182	0.0200558	immune system process
11	GO:0045087	BP	11/ 4801	57/ 67349	0.00206295	0.0251897	innate immune response
11	GO:0005992	BP	11/ 4801	57/ 67349	0.00206295	0.0251897	trehalose biosynthetic process
14	GO:0009767	BP	14/ 4801	83/ 67349	0.0021187	0.0257905	photosynthetic electron transport chain
5	GO:0010286	BP	5/ 4801	14/ 67349	0.00212965	0.0258442	heat acclimation
7	GO:0006714	BP	7/ 4801	27/ 67349	0.00231821	0.0277061	sesquiterpenoid metabolic process
4	GO:0019464	BP	4/ 4801	9/ 67349	0.00242733	0.0288355	glycine decarboxylation via glycine cleavage system
34	GO:0009250	BP	34/ 4801	282/ 67349	0.00246103	0.0291481	glucan biosynthetic process
98	GO:0005976	BP	98/ 4801	1013/ 67349	0.00249914	0.0295108	polysaccharide metabolic process
19	GO:0009808	BP	19/ 4801	127/ 67349	0.00257816	0.030353	lignin metabolic process
89	GO:0035556	BP	89/ 4801	907/ 67349	0.0027152	0.0318713	intracellular signal transduction
5	GO:0010431	BP	5/ 4801	15/ 67349	0.00300811	0.0352047	seed maturation
55	GO:1901615	BP	55/ 4801	518/ 67349	0.00340297	0.0390285	organic hydroxy compound metabolic process
143	GO:0044255	BP	143/ 4801	1575/ 67349	0.00340411	0.0390285	cellular lipid metabolic process
206	GO:0043412	BP	206/ 4801	2377/ 67349	0.00392183	0.0444474	macromolecule modification
18	GO:0006887	BP	18/ 4801	123/ 67349	0.00398012	0.0449788	exocytosis
23	GO:1901698	BP	23/ 4801	174/ 67349	0.00438886	0.0490596	response to nitrogen compound
46	GO:0006720	BP	46/ 4801	424/ 67349	0.00439474	0.0490596	isoprenoid metabolic process
7	GO:0009853	BP	7/ 4801	30/ 67349	0.00440342	0.0490596	photorespiration
9	GO:0019319	BP	9/ 4801	46/ 67349	0.00465231	0.0515414	hexose biosynthetic process
9	GO:0006094	BP	9/ 4801	46/ 67349	0.00465231	0.0515414	gluconeogenesis
2	GO:1900426	BP	2/ 4801	2/ 67349	0.00508062	0.0517777	positive regulation of defense response to bacterium
2	GO:0010353	BP	2/ 4801	2/ 67349	0.00508062	0.0517777	response to trehalose
2	GO:0010508	BP	2/ 4801	2/ 67349	0.00508062	0.0517777	positive regulation of autophagy
2	GO:0010148	BP	2/ 4801	2/ 67349	0.00508062	0.0517777	transpiration
2	GO:0042183	BP	2/ 4801	2/ 67349	0.00508062	0.0517777	formate catabolic process
2	GO:0017156	BP	2/ 4801	2/ 67349	0.00508062	0.0517777	calcium-ion regulated exocytosis
2	GO:0052319	BP	2/ 4801	2/ 67349	0.00508062	0.0517777	regulation of phytoalexin biosynthetic process
2	GO:0015811	BP	2/ 4801	2/ 67349	0.00508062	0.0517777	L-cystine transport
2	GO:0000101	BP	2/ 4801	2/ 67349	0.00508062	0.0517777	sulfur amino acid transport
2	GO:1900367	BP	2/ 4801	2/ 67349	0.00508062	0.0517777	positive regulation of defense response to insect
2	GO:1901183	BP	2/ 4801	2/ 67349	0.00508062	0.0517777	positive regulation of camalexin biosynthetic process
2	GO:1901182	BP	2/ 4801	2/ 67349	0.00508062	0.0517777	regulation of camalexin biosynthetic process
2	GO:0015942	BP	2/ 4801	2/ 67349	0.00508062	0.0517777	formate metabolic process
2	GO:0002213	BP	2/ 4801	2/ 67349	0.00508062	0.0517777	defense response to insect
2	GO:0009061	BP	2/ 4801	2/ 67349	0.00508062	0.0517777	anaerobic respiration
2	GO:0034244	BP	2/ 4801	2/ 67349	0.00508062	0.0517777	negative regulation of transcription elongation by RNA polymerase II
2	GO:0071327	BP	2/ 4801	2/ 67349	0.00508062	0.0517777	cellular response to trehalose stimulus
2	GO:0080151	BP	2/ 4801	2/ 67349	0.00508062	0.0517777	positive regulation of salicylic acid mediated signaling pathway
2	GO:0052320	BP	2/ 4801	2/ 67349	0.00508062	0.0517777	positive regulation of phytoalexin metabolic process
2	GO:0052318	BP	2/ 4801	2/ 67349	0.00508062	0.0517777	regulation of phytoalexin metabolic process
2	GO:0072658	BP	2/ 4801	2/ 67349	0.00508062	0.0517777	maintenance of protein location in membrane
2	GO:0045055	BP	2/ 4801	2/ 67349	0.00508062	0.0517777	regulated exocytosis
2	GO:0072660	BP	2/ 4801	2/ 67349	0.00508062	0.0517777	maintenance of protein location in plasma membrane
2	GO:1900378	BP	2/ 4801	2/ 67349	0.00508062	0.0517777	positive regulation of secondary metabolite biosynthetic process
2	GO:0042335	BP	2/ 4801	2/ 67349	0.00508062	0.0517777	cuticle development
2	GO:0052322	BP	2/ 4801	2/ 67349	0.00508062	0.0517777	positive regulation of phytoalexin biosynthetic process
2	GO:0010618	BP	2/ 4801	2/ 67349	0.00508062	0.0517777	aerenchyma formation
2	GO:2000068	BP	2/ 4801	2/ 67349	0.00508062	0.0517777	regulation of defense response to insect
2	GO:0032785	BP	2/ 4801	2/ 67349	0.00508062	0.0517777	negative regulation of DNA-templated transcription, elongation
2	GO:0051176	BP	2/ 4801	2/ 67349	0.00508062	0.0517777	positive regulation of sulfur metabolic process
110	GO:0009755	BP	110/ 4801	1189/ 67349	0.00528313	0.0534273	hormone-mediated signaling pathway
7	GO:0009395	BP	7/ 4801	31/ 67349	0.0053431	0.0538957	phospholipid catabolic process
5	GO:0009969	BP	5/ 4801	17/ 67349	0.00549844	0.0553211	xyloglucan biosynthetic process
6	GO:0009741	BP	6/ 4801	24/ 67349	0.00575011	0.0577059	response to brassinosteroid
11	GO:0006544	BP	11/ 4801	66/ 67349	0.00667093	0.0661059	glycine metabolic process
24	GO:0009832	BP	24/ 4801	191/ 67349	0.0067771	0.0669897	plant-type cell wall biogenesis
4	GO:0050829	BP	4/ 4801	12/ 67349	0.00801942	0.0786781	defense response to Gram-negative bacterium
8	GO:0010215	BP	8/ 4801	42/ 67349	0.00878997	0.0860239	cellulose microfibril organization
5	GO:0008535	BP	5/ 4801	19/ 67349	0.00917002	0.0890802	respiratory chain complex IV assembly
5	GO:0033617	BP	5/ 4801	19/ 67349	0.00917002	0.0890802	mitochondrial cytochrome c oxidase assembly
10	GO:0043062	BP	10/ 4801	60/ 67349	0.00946209	0.0907992	extracellular structure organization
10	GO:0030198	BP	10/ 4801	60/ 67349	0.00946209	0.0907992	extracellular matrix organization
14	GO:0006040	BP	14/ 4801	97/ 67349	0.00960697	0.0917431	amino sugar metabolic process
18	GO:0061077	BP	18/ 4801	133/ 67349	0.00984582	0.0937969	chaperone-mediated protein folding
30	GO:0051273	BP	30/ 4801	260/ 67349	0.0104636	0.0989655	beta-glucan metabolic process
4	GO:0006024	BP	4/ 4801	13/ 67349	0.0109374	0.101499	glycosaminoglycan biosynthetic process
4	GO:0030639	BP	4/ 4801	13/ 67349	0.0109374	0.101499	polyketide biosynthetic process
4	GO:0006529	BP	4/ 4801	13/ 67349	0.0109374	0.101499	asparagine biosynthetic process
4	GO:0006023	BP	4/ 4801	13/ 67349	0.0109374	0.101499	aminoglycan biosynthetic process
4	GO:0030638	BP	4/ 4801	13/ 67349	0.0109374	0.101499	polyketide metabolic process
4	GO:0006065	BP	4/ 4801	13/ 67349	0.0109374	0.101499	UDP-glucuronate biosynthetic process
20	GO:0009069	BP	20/ 4801	156/ 67349	0.0113523	0.105102	serine family amino acid metabolic process
8	GO:1990748	BP	8/ 4801	44/ 67349	0.0116358	0.107475	cellular detoxification
15	GO:0006541	BP	15/ 4801	107/ 67349	0.0123288	0.113097	glutamine metabolic process
24	GO:0051274	BP	24/ 4801	200/ 67349	0.0123306	0.113097	beta-glucan biosynthetic process
15	GO:0043094	BP	15/ 4801	108/ 67349	0.0128936	0.117987	cellular metabolic compound salvage
9	GO:0016108	BP	9/ 4801	54/ 67349	0.0134726	0.122716	tetraterpenoid metabolic process
9	GO:0016116	BP	9/ 4801	54/ 67349	0.0134726	0.122716	carotenoid metabolic process
12	GO:0009691	BP	12/ 4801	80/ 67349	0.0136441	0.123992	cytokinin biosynthetic process
31	GO:0022412	BP	31/ 4801	280/ 67349	0.0141386	0.127603	cellular process involved in reproduction in multicellular organism
5	GO:0042538	BP	5/ 4801	21/ 67349	0.01425	0.12831	hyperosmotic salinity response
63	GO:0098542	BP	63/ 4801	653/ 67349	0.0143874	0.12831	defense response to other organism
4	GO:0046398	BP	4/ 4801	14/ 67349	0.0144604	0.12831	UDP-glucuronate metabolic process
4	GO:0019310	BP	4/ 4801	14/ 67349	0.0144604	0.12831	inositol catabolic process
3	GO:0043473	BP	3/ 4801	8/ 67349	0.0154392	0.135316	pigmentation
7	GO:0009751	BP	7/ 4801	38/ 67349	0.0165983	0.145152	response to salicylic acid
5	GO:0033356	BP	5/ 4801	22/ 67349	0.0173811	0.151327	UDP-L-arabinose metabolic process
5	GO:0009863	BP	5/ 4801	22/ 67349	0.0173811	0.151327	salicylic acid mediated signaling pathway
6	GO:0019852	BP	6/ 4801	30/ 67349	0.017596	0.152861	L-ascorbic acid metabolic process
108	GO:0008610	BP	108/ 4801	1210/ 67349	0.0177064	0.153482	lipid biosynthetic process
11	GO:0006817	BP	11/ 4801	73/ 67349	0.0185429	0.16038	phosphate ion transport
221	GO:0007165	BP	221/ 4801	2665/ 67349	0.0190672	0.162789	signal transduction
16	GO:1901136	BP	16/ 4801	121/ 67349	0.0191059	0.162789	carbohydrate derivative catabolic process
5	GO:0042126	BP	5/ 4801	23/ 67349	0.0209355	0.174936	nitrate metabolic process
5	GO:0042128	BP	5/ 4801	23/ 67349	0.0209355	0.174936	nitrate assimilation
5	GO:2001057	BP	5/ 4801	23/ 67349	0.0209355	0.174936	reactive nitrogen species metabolic process
3	GO:0006527	BP	3/ 4801	9/ 67349	0.0219451	0.179568	arginine catabolic process
16	GO:0070592	BP	16/ 4801	126/ 67349	0.0226269	0.184053	cell wall polysaccharide biosynthetic process
13	GO:0051084	BP	13/ 4801	93/ 67349	0.0230279	0.18611	'de novo' post-translational protein folding
13	GO:0051085	BP	13/ 4801	93/ 67349	0.0230279	0.18611	chaperone cofactor-dependent protein refolding
27	GO:0016114	BP	27/ 4801	243/ 67349	0.0234141	0.188826	terpenoid biosynthetic process
4	GO:0008615	BP	4/ 4801	16/ 67349	0.0234597	0.188826	pyridoxine biosynthetic process
5	GO:0006972	BP	5/ 4801	24/ 67349	0.0249316	0.199453	hyperosmotic response
5	GO:0019853	BP	5/ 4801	24/ 67349	0.0249316	0.199453	L-ascorbic acid biosynthetic process
20	GO:0009738	BP	20/ 4801	171/ 67349	0.0253761	0.202598	abscisic acid-activated signaling pathway
1897	GO:0008152	BP	1897/ 4801	25599/ 67349	0.0263288	0.208226	metabolic process
8	GO:0016036	BP	8/ 4801	51/ 67349	0.0269637	0.208226	cellular response to phosphate starvation
6	GO:0019400	BP	6/ 4801	33/ 67349	0.0273779	0.208226	alditol metabolic process
6	GO:0006071	BP	6/ 4801	33/ 67349	0.0273779	0.208226	glycerol metabolic process
2	GO:0015800	BP	2/ 4801	4/ 67349	0.0276649	0.208226	acidic amino acid transport
2	GO:0009217	BP	2/ 4801	4/ 67349	0.0276649	0.208226	purine deoxyribonucleoside triphosphate catabolic process
2	GO:0006203	BP	2/ 4801	4/ 67349	0.0276649	0.208226	dGTP catabolic process
2	GO:0009155	BP	2/ 4801	4/ 67349	0.0276649	0.208226	purine deoxyribonucleotide catabolic process
2	GO:0060178	BP	2/ 4801	4/ 67349	0.0276649	0.208226	regulation of exocyst localization
2	GO:0009146	BP	2/ 4801	4/ 67349	0.0276649	0.208226	purine nucleoside triphosphate catabolic process
2	GO:0034355	BP	2/ 4801	4/ 67349	0.0276649	0.208226	NAD salvage
2	GO:0009151	BP	2/ 4801	4/ 67349	0.0276649	0.208226	purine deoxyribonucleotide metabolic process
2	GO:0009215	BP	2/ 4801	4/ 67349	0.0276649	0.208226	purine deoxyribonucleoside triphosphate metabolic process
2	GO:0033387	BP	2/ 4801	4/ 67349	0.0276649	0.208226	putrescine biosynthetic process from ornithine
2	GO:0070206	BP	2/ 4801	4/ 67349	0.0276649	0.208226	protein trimerization
2	GO:0005993	BP	2/ 4801	4/ 67349	0.0276649	0.208226	trehalose catabolic process
2	GO:0010310	BP	2/ 4801	4/ 67349	0.0276649	0.208226	regulation of hydrogen peroxide metabolic process
2	GO:0080167	BP	2/ 4801	4/ 67349	0.0276649	0.208226	response to karrikin
2	GO:0046070	BP	2/ 4801	4/ 67349	0.0276649	0.208226	dGTP metabolic process
2	GO:0071324	BP	2/ 4801	4/ 67349	0.0276649	0.208226	cellular response to disaccharide stimulus
2	GO:1900424	BP	2/ 4801	4/ 67349	0.0276649	0.208226	regulation of defense response to bacterium
2	GO:0009835	BP	2/ 4801	4/ 67349	0.0276649	0.208226	fruit ripening
2	GO:0009625	BP	2/ 4801	4/ 67349	0.0276649	0.208226	response to insect
2	GO:0033542	BP	2/ 4801	4/ 67349	0.0276649	0.208226	fatty acid beta-oxidation, unsaturated, even number
2	GO:0010016	BP	2/ 4801	4/ 67349	0.0276649	0.208226	shoot system morphogenesis
2	GO:0060866	BP	2/ 4801	4/ 67349	0.0276649	0.208226	leaf abscission
7	GO:0000103	BP	7/ 4801	42/ 67349	0.0277317	0.208331	sulfate assimilation
4	GO:0006528	BP	4/ 4801	17/ 67349	0.0289862	0.216109	asparagine metabolic process
42	GO:0000271	BP	42/ 4801	424/ 67349	0.0293509	0.218415	polysaccharide biosynthetic process
3	GO:0019365	BP	3/ 4801	10/ 67349	0.0297139	0.21946	pyridine nucleotide salvage
3	GO:0009445	BP	3/ 4801	10/ 67349	0.0297139	0.21946	putrescine metabolic process
3	GO:0010206	BP	3/ 4801	10/ 67349	0.0297139	0.21946	photosystem II repair
3	GO:0009446	BP	3/ 4801	10/ 67349	0.0297139	0.21946	putrescine biosynthetic process
37	GO:0016042	BP	37/ 4801	362/ 67349	0.0305887	0.223825	lipid catabolic process
13	GO:0009664	BP	13/ 4801	101/ 67349	0.0323331	0.233129	plant-type cell wall organization
5	GO:0009967	BP	5/ 4801	26/ 67349	0.0343098	0.244256	positive regulation of signal transduction
5	GO:0010647	BP	5/ 4801	26/ 67349	0.0343098	0.244256	positive regulation of cell communication
5	GO:0023056	BP	5/ 4801	26/ 67349	0.0343098	0.244256	positive regulation of signaling
143	GO:0032774	BP	143/ 4801	1692/ 67349	0.0351494	0.248485	RNA biosynthetic process
4	GO:0008614	BP	4/ 4801	18/ 67349	0.0352189	0.248485	pyridoxine metabolic process
4	GO:0030091	BP	4/ 4801	18/ 67349	0.0352189	0.248485	protein repair
52	GO:0048583	BP	52/ 4801	545/ 67349	0.0360218	0.25148	regulation of response to stimulus
14	GO:0000097	BP	14/ 4801	108/ 67349	0.0360897	0.25148	sulfur amino acid biosynthetic process
18	GO:0032940	BP	18/ 4801	153/ 67349	0.0384373	0.265959	secretion by cell
14	GO:0033014	BP	14/ 4801	111/ 67349	0.0388067	0.267638	tetrapyrrole biosynthetic process
7	GO:2000028	BP	7/ 4801	45/ 67349	0.0388156	0.267638	regulation of photoperiodism, flowering
6	GO:0090379	BP	6/ 4801	36/ 67349	0.0402039	0.276726	secondary cell wall biogenesis involved in seed trichome differentiation
9	GO:0048366	BP	9/ 4801	62/ 67349	0.0411588	0.282805	leaf development
4	GO:0006089	BP	4/ 4801	19/ 67349	0.0421652	0.289217	lactate metabolic process
14	GO:0042026	BP	14/ 4801	114/ 67349	0.0427142	0.292389	protein refolding
34	GO:0008299	BP	34/ 4801	337/ 67349	0.0427759	0.292389	isoprenoid biosynthetic process
2	GO:0097439	BP	2/ 4801	5/ 67349	0.0439451	0.295621	acquisition of desiccation tolerance
2	GO:1902584	BP	2/ 4801	5/ 67349	0.0439451	0.295621	positive regulation of response to water deprivation
2	GO:0009641	BP	2/ 4801	5/ 67349	0.0439451	0.295621	shade avoidance
2	GO:0048700	BP	2/ 4801	5/ 67349	0.0439451	0.295621	acquisition of desiccation tolerance in seed
6	GO:1901334	BP	6/ 4801	37/ 67349	0.0451973	0.301621	lactone metabolic process
5	GO:0032261	BP	5/ 4801	28/ 67349	0.0456082	0.303337	purine nucleotide salvage
5	GO:0043101	BP	5/ 4801	28/ 67349	0.0456082	0.303337	purine-containing compound salvage
21	GO:0007166	BP	21/ 4801	191/ 67349	0.0471058	0.312244	cell surface receptor signaling pathway
3006	GO:0008150	BP	3006/ 4801	41258/ 67349	0.0473764	0.313346	biological_process
7	GO:0019344	BP	7/ 4801	47/ 67349	0.047616	0.313733	cysteine biosynthetic process
3	GO:0010506	BP	3/ 4801	12/ 67349	0.0489708	0.31405	regulation of autophagy
3	GO:0006168	BP	3/ 4801	12/ 67349	0.0489708	0.31405	adenine salvage
3	GO:0055062	BP	3/ 4801	12/ 67349	0.0489708	0.31405	phosphate ion homeostasis
3	GO:0006751	BP	3/ 4801	12/ 67349	0.0489708	0.31405	glutathione catabolic process
3	GO:0043068	BP	3/ 4801	12/ 67349	0.0489708	0.31405	positive regulation of programmed cell death
3	GO:0009862	BP	3/ 4801	12/ 67349	0.0489708	0.31405	systemic acquired resistance, salicylic acid mediated signaling pathway
4	GO:0006572	BP	4/ 4801	20/ 67349	0.0498263	0.31669	tyrosine catabolic process
4	GO:0052324	BP	4/ 4801	20/ 67349	0.0498263	0.31669	plant-type cell wall cellulose biosynthetic process
4	GO:0030203	BP	4/ 4801	20/ 67349	0.0498263	0.31669	glycosaminoglycan metabolic process
4	GO:0009644	BP	4/ 4801	20/ 67349	0.0498263	0.31669	response to high light intensity
4	GO:0034410	BP	4/ 4801	20/ 67349	0.0498263	0.31669	cell wall beta-glucan biosynthetic process
