# Supplementary material for: Integrated Transcriptomic and Metabolomic Analyses Reveal Key Responses of Cotton to Salt Stress Post-Germination
Source: Curr Issues Mol Biol. 2025 Nov 15;47(11):951. doi: 10.3390/cimb47110951 (PMC12651791; doi:10.3390/cimb47110951)
Supplement: Supplementary file 1 [file cimb-47-00951-s001.zip › Table S5.xlsx]

## Sheet: Sheet1
Table S5 DEGs involved in alpha-Linolenic acid metabolism and Linoleic acid metabolism
Pathway ID	Gene ID	NR description	FoldChange	log2FoldChange	P value	FDR	Regulated
ko00592	GH_D05G1191	NADH:flavin oxidoreductase/NADH oxidase, N-terminal	49.4935	5.62917	5.07e-227	3.48e-224	up
ko00592	GH_A05G0335	NADH:flavin oxidoreductase/NADH oxidase, N-terminal	0.24204	0.24204	1.06e-22	2.37e-21	down
ko00592	GH_A05G1191	NADH:flavin oxidoreductase/NADH oxidase, N-terminal	86.4334	6.43352	9.72e-41	4.27e-39	up
ko00592	GH_A10G0856	Acyl-CoA oxidase, C-terminal	0.288419	-1.79376	2.4e-29	7.14e-28	down
ko00592	GH_D10G1120	Acyl-CoA oxidase, C-terminal	3.51792	3.51792	3.68e-78	3.62e-76	up
ko00592	GH_D13G1015	Acyl-CoA oxidase/dehydrogenase, central domain	0.513074	-0.962761	1.06e-36	4.1e-35	down
ko00592	GH_A08G0400	Allene oxide cyclase	4.11465	2.04077	1.07e-32	3.61e-31	up
ko00592	GH_D05G2640	Cytochrome P450	3.02178	1.5954	1.39e-26	3.67e-25	up
ko00592	GH_A05G2616	Cytochrome P450	2.7976	1.48419	1.46e-20	2.89e-19	up
ko00592	GH_D12G2360	Fungal lipase-like domain	10.0833	3.3339	0.00469174	0.0152911	up
ko00592	GH_D11G0273	Fungal lipase-like domain	0.139037	0.139037	3.98e-12	4.6e-11	down
ko00592	GH_D05G2150	Lecithin:cholesterol/phospholipid:diacylglycerol acyltransferase	3.42222	1.77493	0.00546096	0.0174837	up
ko00592	GH_A11G0263	Fungal lipase-like domain	9.98389	3.3196	1.41e-06	9e-06	up
ko00592	GH_A12G2345	Fungal lipase-like domain	4.64286	2.21501	0.00401358	0.0133473	up
ko00592	GH_D11G1450	Thiolase	2.1074	1.07546	1.42e-07	1.04e-06	up
ko00592	GH_A12G0633	SAM dependent carboxyl methyltransferase	5.05014	2.33632	0.00652839	0.0204369	up
ko00592	GH_D10G0585	Lipoxygenase	23.3935	4.54803	3.9e-270	4.38e-267	up
ko00592	GH_A10G0553	Lipoxygenase	12.1214	3.59948	9.06e-111	1.49e-108	up
ko00592	GH_D02G1019	AMP-dependent synthetase/ligase	3.10389	1.63408	1.08e-61	7.73e-60	up
ko00592	GH_D13G0023	Patatin-like phospholipase domain	2.14746	1.10263	2.43e-81	2.55e-79	up
ko00591	GH_D13G0023	Patatin-like phospholipase domain	2.14746	1.10263	2.43e-81	2.55e-79	up
ko00591	GH_A13G1284	Lipoxygenase	2.90091	1.5365	6.4e-18	1.1e-16	up
ko00591	GH_A03G2379	Protein of unknown function DUF1005	2.22481	1.15368	6.44e-13	7.91e-12	up
ko00591	GH_D06G1213	Lipoxygenase	0.149283	0.149283	2.47e-07	1.75e-06	down
ko00591	GH_A10G0553	Lipoxygenase	12.1214	3.59948	9.06e-111	1.49e-108	up
ko00591	GH_D10G0585	Lipoxygenase	23.3935	4.54803	3.9e-270	4.38e-267	up
