# Supplementary material for: Integrated Transcriptomic and Metabolomic Analyses Reveal Key Responses of Cotton to Salt Stress Post-Germination
Source: Curr Issues Mol Biol. 2025 Nov 15;47(11):951. doi: 10.3390/cimb47110951 (PMC12651791; doi:10.3390/cimb47110951)
Supplement: Supplementary file 1 [file cimb-47-00951-s001.zip › Table S6.xlsx]

## Sheet: Sheet1
Table S6 DEMs involved in alpha-Linolenic acid metabolism and Linoleic acid metabolism
KEGG Pathway ID	Metabolite	P_value	FDR	VIP_pred_OPLS-DA	VIP_PLS-DA	FC(MN2/MH2)	Log2FC(MN2/MH2)	Regulate	KEGG Compound ID
map00591	Dihomo-gamma-linolenic acid	1.364e-05	0.0003072	1.6217	1.6208	1.1939	0.2557	up	C03242
map00591	13-L-Hydroperoxylinoleic acid	0.01225	0.03037	1.3163	1.3155	1.0822	0.114	up	C04717
map00591	11-HpODE	4.648e-06	0.0002246	1.4746	1.4737	1.1503	0.2021	up	C07338
map00591	Coriolic acid	4.887e-06	0.00023	1.3769	1.3758	1.1142	0.156	up	C14762
map00591	13-OxoODE	0.009382	0.02478	1.3179	1.3171	1.0963	0.1326	up	C14765
map00591	9-OxoODE	8.615e-06	0.000303	1.4542	1.4534	1.1058	0.1451	up	C14766
map00591	9,10-Epoxyoctadecenoic acid	0.008533	0.02309	1.4821	1.482	1.1726	0.2297	down	C14825
map00591	9(S)-HpODE	1.812e-06	0.0001459	1.2788	1.2779	1.0942	0.1299	up	C14827
map00591	(9S,10E,12Z)-9-hydroperoxy-10,12-octadecadienoate	0.01238	0.03062	1.3858	1.3853	1.1231	0.1674	up	C14827
map00591	12,13-DiHOME	5.275e-05	0.0007165	1.4316	1.4308	1.1018	0.1398	up	C14829
map00591	8(R)-Hydroperoxylinoleic acid	6.595e-06	0.0002642	1.578	1.5773	1.222	0.2893	up	C14831
map00591	9,10,13-TriHOME	4.076e-06	0.000217	1.6621	1.6611	1.1971	0.2596	up	C14835
map00592	3-Oxo-2-(2-entenyl)cyclopentaneoctanoic acid	3.179e-05	0.0005154	1.2993	1.2998	1.1406	0.1898	up	C04780
map00592	Alpha-Linolenic acid	9.134e-05	0.001015	1.3372	1.3365	1.1372	0.1855	up	C06427
map00592	Jasmonic acid	0.00136	0.006016	1.6072	1.6065	1.1693	0.2257	up	C08491
map00592	Methyl jasmonate	0.0002827	0.002075	1.3301	1.3298	1.0853	0.118	up	C11512
map00592	Stearidonic acid	0.0003113	0.002199	1.3209	1.3199	1.0821	0.1138	up	C16300
map00592	13-hotre	1.567e-05	0.0003271	1.4634	1.463	1.122	0.166	up	C16316
map00592	(2'E,4'Z,7'Z,8E)-Colnelenic acid	8.782e-06	0.000303	1.4418	1.4412	1.1621	0.2167	up	C16320
map00592	9(S)-HpOTrE	0.003879	0.0127	1.0809	1.0802	1.077	0.107	up	C16321
map00592	9-Oxononanoic acid	4.001e-05	0.0005937	1.3567	1.3578	1.1373	0.1856	up	C16322
map00592	9(S)-HOTrE	7.891e-07	9.958e-05	1.33	1.3293	1.1079	0.1478	down	C16326
map00592	(all-Z)-8,11,14-Heptadecatrienal	5.654e-06	0.0002456	1.3412	1.3404	1.0944	0.1302	up	C16343
map00592	17-Hydroxylinolenic acid	3.494e-06	0.000198	1.3377	1.3368	1.1322	0.1791	up	C16346
